# Supplementary material for: U–Pb zircon geochronology and phase equilibria modelling of HP-LT rocks in the Ossa-Morena Zone, Portugal
Source: Int J Earth Sci. 2020 Sep 9;109(8):2719–38. doi: 10.1007/s00531-020-01921-w (PMC7581627; doi:10.1007/s00531-020-01921-w)
Supplement: Supplementary file 2 — Supplementary file2 (XLSX 30 kb) [file 531_2020_1921_MOESM2_ESM.xlsx]

## Sheet: Table S.1
Bulk rock chemistry in major elements
		P4	P13	P26
		mafic rock	mafic rock	mafic rock
SiO2	wt%	50.2896	49.3152	49.012
	mol%	53.0085	51.8512	49.5549
TiO2	wt%	2.64687	1.90165	1.73051
	mol%	2.09893	1.5042	1.3163
Al2O3	wt%	12.9754	14.7804	14.2214
	mol%	8.05956	9.15775	8.47327
FeO	wt%	13.7355	11.7794	14.3462
	mol%	10.8949	9.31995	10.9153
MnO	wt%	0.12552	0.239688	0.230085
	mol%	0.112064	0.213456	0.197042
MgO	wt%	7.13371	6.65678	6.59446
	mol%	11.2097	10.434	9.93973
CaO	wt%	7.94361	9.25867	7.66202
	mol%	8.97106	10.43	8.30015
Na2O	wt%	4.09135	3.1823	2.80391
	mol%	4.18069	3.24364	2.7483
K2O	wt%	0.0328742	0.637846	0.147215
	mol%	0.0221013	0.427748	0.0949361
P2O5	wt%	0.223146	0.185213	0.132591
	mol%	0.0995632	0.0824311	0.0567468
LOI	wt%	0.379531	0.945286	2.49084
XMg		0.50712	0.528199	0.476611

## Sheet: Table S.2
Bulk rock chemistry in minor elements
		P4			P13			P26
		mafic rock	LOD	1σ	mafic rock	LOD	1σ	mafic rock	LOD	1σ
Li6	ppm	<LOD	16.0718	<LOD	<LOD	26.144	<LOD	<LOD	120.753	<LOD
Be9	ppm	<LOD	8.17403	<LOD	<LOD	11.0496	<LOD	<LOD	12.795	<LOD
Na23	ppm	26919.2	1.22272	200.67	20616.4	1.35005	47.0927	18640.6	1.48188	46.5538
Mg25	ppm	37721.1	3.8979	192.278	34880.4	6.02065	120.894	34657.1	2.88141	368.7
Al27	ppm	68667.2	3.67385	0	78219.8	4.64748	0	75261.4	4.2378	0
Si29	ppm	204708	1511.58	943.443	205056	1964.64	4180.3	202570	1601.06	4564.91
P31	ppm	827.568	55.1488	39.0218	649.482	58.3445	21.8654	474.759	55.5009	18.2207
K39	ppm	216.67	7.4069	11.4721	5101.84	8.23893	6.65637	1149.42	7.29682	12.4115
Ca42	ppm	57865	318.738	393.67	66033.6	366.553	890.404	55828.9	367.61	547.678
Sc45	ppm	48.8651	1.27208	0.247291	43.4787	1.45235	0.3761	44.1771	1.3332	0.479215
Ti49	ppm	15598	27.928	130.655	10894.8	35.3858	135.923	10302.9	32.4719	140.617
V51	ppm	518.917	2.57683	1.95188	297.014	2.91073	2.74924	323.819	2.65961	0.578308
Cr53	ppm	264.988	23.9315	333.795	236.86	28.6918	11.4943	<LOD	25.8647	<LOD
Mn55	ppm	924.612	2.25163	7.48768	1724.58	3.0304	25.9265	1673.94	2.38949	27.6149
Fe57	ppm	81616.5	38.9194	501.831	70682.9	52.2419	150.812	86152.3	38.4354	1532.94
Co59	ppm	41.9045	0.503875	1.92117	43.2259	0.397408	0.907113	44.8654	0.450621	1.92966
Ni62	ppm	52.6918	21.1141	12.1482	73.522	35.0181	13.6299	20.8179	12.9369	8.00924
Cu65	ppm	22.1805	7.01785	4.46084	17.4066	9.77303	4.59906	<LOD	9.02046	<LOD
Zn66	ppm	52.3266	5.61684	3.36147	101.297	6.82789	7.10619	77.8921	5.13918	3.21161
Ga71	ppm	15.8969	0.625147	0.300189	14.951	0.766726	0.952428	17.6705	1.18714	1.84741
Ge72	ppm	<LOD	5.80094	<LOD	<LOD	7.29504	<LOD	<LOD	5.94438	<LOD
As75	ppm	<LOD	30.1348	<LOD	37.0906	29.0386	0	<LOD	30.1795	<LOD
Rb85	ppm	<LOD	0.47733	<LOD	20.1208	0.714927	0.570155	5.06874	0.827419	0.869958
Sr88	ppm	112.99	0.105834	1.32195	140.692	0.290418	1.24305	165.418	0.0520251	3.58719
Y89	ppm	60.0944	0.104604	1.50178	31.7642	0.188732	0.949596	35.6425	0.135629	1.47542
Zr90	ppm	159.884	0.1015	2.58309	113.505	0.132033	4.11852	87.5133	0.250645	2.21667
Nb93	ppm	2.53419	0.119622	0.0818831	3.66487	0.232114	0.333033	1.69495	0.0677816	0.282963
Mo95	ppm	1.98398	1.75965	0.11277	5.90318	3.33938	0.643567	1.57302	3.56214	0
Sn118	ppm	8.11323	2.76368	1.02705	5.38026	3.52634	0	<LOD	3.21306	<LOD
Sb121	ppm	<LOD	0.971369	<LOD	2.74805	1.05307	0.549137	2.7053	0.948538	0.625652
Te125	ppm	<LOD	4.88174	<LOD	<LOD	7.50782	<LOD	<LOD	6.23762	<LOD
Cs133	ppm	<LOD	0.0419714	<LOD	2.66248	0.0524731	0.472001	0.494792	0.35874	0.0283539
Ba137	ppm	3.4916	0.389337	0.881016	178.199	0.491143	3.03903	36.8872	2.2987	1.23867
La139	ppm	4.99148	0.0838943	0.313744	7.64154	0.109538	0.522874	5.55267	0.104503	0.259973
Ce140	ppm	15.8479	0.0484188	0.531874	17.4625	0.2367	0.782546	13.4489	0.0479902	0.0722322
Pr141	ppm	2.96266	0.070048	0.144493	2.91045	0.0511144	0.248535	2.12835	0.074579	0.0714092
Nd146	ppm	16.6172	0.507449	0.534117	15.1286	0.53488	1.21006	12.4485	0.232313	0.852015
Sm147	ppm	6.54712	0.702282	0.594799	4.61188	0.352555	0.556839	4.14112	0.278911	0.583993
Eu151	ppm	1.51327	0.146033	0.433187	1.4215	0.193628	0.202333	1.58977	0.308651	0.332669
Gd157	ppm	8.86246	0.492759	0.603369	5.61558	0.639755	0.499173	4.88871	0.282233	0.974242
Tb159	ppm	1.66711	0.0674212	0.112701	0.883737	0.0529565	0.0375164	0.985613	0.0674987	0.0596916
Dy163	ppm	11.1768	0.311661	1.01948	5.40506	0.219769	0.559837	6.25265	0.280121	0.248059
Ho165	ppm	2.40951	0.0454826	0.136022	1.22389	0.104102	0.0832849	1.41666	0.101894	0.0643322
Er167	ppm	7.25124	0.318861	0.359338	3.2331	0.248595	0.342633	4.1291	0.451177	0.449829
Tm169	ppm	1.06546	0.0687618	0.0732707	0.505127	0.0885903	0.0207164	0.555591	0.1005	0.123769
Yb173	ppm	7.15521	0.28948	0.481151	3.08264	0.853676	0.110557	3.8706	0.455861	0.107927
Lu175	ppm	1.11434	0.0496308	0.171068	0.458381	0.130813	0.0639792	0.529398	0.0812578	0.107055
Hf178	ppm	4.66285	0.458027	0.498293	2.91666	0.214616	0.0703068	2.82296	0.174069	0.371462
Ta181	ppm	0.205334	0.0612729	0.0719522	0.145908	0.0747096	0.0595404	0.150574	0.111566	0.0774385
W182	ppm	<LOD	0.724152	<LOD	2.03483	0.905152	0.621541	2.31096	0.509334	0.269793
Tl205	ppm	<LOD	0.117588	<LOD	<LOD	0.136277	<LOD	<LOD	0.433496	<LOD
Pb208	ppm	0.807099	0.378739	0.240099	6.95433	0.528685	0.8301	4.16751	0.303876	0.294075
Bi209	ppm	0.159383	0.135925	0	0.111359	0.0951676	0	<LOD	0.140822	<LOD
Th232	ppm	0.223536	0.131856	0.0935727	0.569047	0.0636279	0.163167	0.541979	0.0507949	0.0755072
U238	ppm	<LOD	0.0460661	<LOD	0.284985	0.101555	0.0709661	0.0619224	0.0840361	0.00711357

## Sheet: Table S.3
	Final207_235	Final207_235_Prop2SE	Final206_238	Final206_238_Prop2SE	Final207_206	Final207_206_Prop2SE	FinalAge207_235	FinalAge207_235_Int2SE	FinalAge207_235_Prop2SE	FinalAge206_238	FinalAge206_238_Int2SE	FinalAge206_238_Prop2SE	Correlation coefficient 206Pb/238U - 207Pb/235U	Approx_U (ppm)	Approx_Th (ppm)	Th/U ratio	Final_U_Th_Ratio_Int2SE
P42 - granodiorite
Ve_P-42_1	0.581	0.016	0.06372	0.0011	0.066	0.0013	398.2	5.3	6.6	505	35	51	0.64054	1760	3220	1.82955	0.663
Ve_P-42_2	0.465	0.024	0.0607	0.0032	0.05556	0.00057	380	13	19	720	120	89	0.91264	5100	3900	0.764706	1.76
Ve_P-42_3	0.466	0.0092	0.05685	0.001	0.0593	0.00084	356.4	5.1	6.2	405	12	32	0.59688	4920	6500	1.32114	0.793
Ve_P-42_4	0.441	0.015	0.0586	0.0019	0.05458	0.00042	367	11	12	595	28	52	0.97385	2820	2080	0.737589	1.54
Ve_P-42_5	0.844	0.038	0.0876	0.0014	0.0699	0.0027	541.4	7	8.3	838	54	79	0.49655	247	114.2	0.462348	2188
Ve_P-42_6	0.701	0.19	0.0783	0.0029	0.0651	0.011	486	10	17	554	39	140	0.86458	437	250	0.572082	1767
Ve_P-42_7	0.474	0.013	0.06059	0.00096	0.0572	0.0011	379.2	4.5	5.8	430	14	35	0.87093	966	303	0.313665	3.19
Ve_P-42_8	0.4769	0.01	0.0617	0.0014	0.05636	0.00067	385.6	7.4	8.3	652	75	89	0.94522	1187	607	0.511373	2023
Ve_P-42_9	1.03	0.11	0.0912	0.0078	0.0781	0.0033	561	45	46	1310	190	210	0.91962	2430	4300	1.76955	1.29
Ve_P-42_10	0.561	0.079	0.0647	0.008	0.0616	0.0013	402	48	48	690	150	160	0.99609	17600	56000	3.18182	0.499
Ve_P-42_11	0.4334	0.0097	0.05553	0.0011	0.05694	0.00058	348.4	5.6	6.5	498	43	57	0.86678	1420	974	0.685915	1455
Ve_P-42_12	0.588	0.053	0.0719	0.0049	0.0588	0.0015	447	29	30	1560	390	410	0.96433	3900	15500	3.97436	1.18
Ve_P-42_13	0.439	0.022	0.0533	0.0019	0.0602	0.0018	335	11	11	469	78	85	0.85564	4640	2620	0.564655	2.31
Ve_P-42_14	0.484	0.02	0.0558	0.002	0.0634	0.0017	350	11	12	484	58	68	0.79125	4210	3200	0.760095	1.55
Ve_P-42_15	0.635	0.047	0.0572	0.0023	0.0807	0.0029	359	14	14	1200	210	230	0.92859	1440	1000	0.694444	1.58
Ve_P-42_16	0.415	0.018	0.0498	0.0022	0.06099	0.00089	313	13	14	407	33	45	0.93807	3500	4200	1.2	1.54
Ve_P-42_17	0.5	0.015	0.0645	0.002	0.05676	0.00048	403	11	12	1030	120	140	0.95689	1288	740	0.574534	2.27
Ve_P-42_18	0.486	0.014	0.0554	0.0012	0.065	0.0021	347.4	6.5	7.3	522	25	46	0.21979	1650	707	0.428485	2345
Ve_P-42_19	0.532	0.022	0.0688	0.003	0.05609	0.00074	433	16	17	644	58	75	0.95915	1880	1320	0.702128	1.67
Ve_P-42_20	0.391	0.013	0.0528	0.0017	0.05517	0.00062	331	10	11	412	57	64	0.96347	3690	3300	0.894309	2.24
Ve_P-42_21	0.514	0.027	0.0614	0.0027	0.0615	0.0019	384	16	16	594	81	92	0.81366	2350	2140	0.910638	1.2
Ve_P-42_22	0.432	0.048	0.0556	0.0043	0.05549	0.00068	348	26	26	520	110	110	0.97183	3000	4280	1.42667	0.824
Ve_P-42_23	0.604	0.039	0.0635	0.0039	0.0693	0.0021	397	23	24	518	56	68	0.82548	2670	9600	3.59551	0.298
Ve_P-42_24	0.489	0.012	0.0583	0.0015	0.06166	0.00059	365.3	8.4	9.1	390	25	39	0.92181	1030	1440	1.39806	0.782
Ve_P-42_25	0.527	0.045	0.0568	0.0024	0.0652	0.0033	356	14	15	680	100	110	0.70807	1430	824	0.576224	1675
Ve_P-42_26	0.428	0.028	0.0534	0.0015	0.059	0.0036	335.3	8.8	9.4	317	37	43	0.27757	4460	5430	1.21749	0.9
Ve_P-42_27	0.42	0.026	0.0545	0.0029	0.05642	0.00094	342	18	18	399	39	49	0.95808	4940	11200	2.26721	0.519
Ve_P-42_28	0.681	0.092	0.0611	0.0037	0.0829	0.0081	382	22	22	960	200	220	0.87119	3070	2560	0.833876	2.41
Ve_P-42_29	0.591	0.028	0.059	0.0012	0.0732	0.0026	369.5	6.1	7.1	375	19	34	0.69446	2060	4640	2.25243	0.58
Ve_P-42_30	0.451	0.012	0.0571	0.0013	0.0581	0.0011	358	7.3	8	386	18	34	0.68274	1950	1140	0.584615	1.78
Ve_P-42_31	0.43	0.024	0.0542	0.002	0.058	0.0011	340	12	12	870	130	140	0.98194	1260	197	0.156349	6.39
Ve_P-42_32	0.6575	0.011	0.08338	0.0011	0.05797	0.00063	516.3	4.7	6.8	551	14	43	0.69738	344	203.6	0.59186	1.65
P26 - mafic rock
Ve_P-26_1	1.539	0.057	0.1339	0.0018	0.0845	0.0027	810	8.1	10	988	47	80	0.54751	120	139	1.15833	0.871
Ve_P-26_2	1.523	0.71	0.1216	0.0051	0.0919	0.024	739.8	5.3	29	811	31	220	0.96572	196.9	384	1.95023	0.517
Ve_P-26_3	1.183	0.17	0.1299	0.0017	0.067	0.0087	787.2	6	9.7	862	37	96	0.032078	214	174	0.813084	1241
Ve_P-26_4	1.22	0.024	0.13465	0.0023	0.0667	0.00066	814.3	5.5	13	845	14	62	0.16821	241	372	1.54357	0.663
Ve_P-26_5	1.229	0.018	0.1332	0.002	0.06787	0.0006	805.8	8.4	11	795	36	61	0.62049	308	524	1.7013	0.593
Ve_P-26_6	1.16	0.016	0.13095	0.0016	0.06505	0.00062	793.3	5.2	9	809	16	61	0.43937	236.9	219.1	0.924863	1078
Ve_P-26_7	1.16	0.015	0.13027	0.0016	0.06534	0.00054	789.4	4.2	9	813	11	60	0.30722	425	360	0.847059	1178
Ve_P-26_8	1.152	0.018	0.1298	0.0017	0.06512	0.00073	786.8	6	9.5	808	16	61	0.54419	245	252	1.02857	0.9719
